# Supplementary material for: Recent Advances in Nanoscale Based Electrocatalysts for Metal-Air Battery, Fuel Cell and Water-Splitting Applications: An Overview
Source: Materials (Basel). 2022 Jan 8;15(2):458. doi: 10.3390/ma15020458 (PMC8778511; doi:10.3390/ma15020458)
Supplement: Supplementary file 1 [file materials-15-00458-s001.zip]

Archive with 1 entries (1 files):
- materials-1458647-supplementary.pdf
